# Supplementary material for: A review of the genus Neopsocopsis (Psocodea, “Psocoptera”, Psocidae), with one new species from China
Source: Zookeys. 2012 Jun 20;(203):27–46. doi: 10.3897/zookeys.203.3138 (PMC3381698; doi:10.3897/zookeys.203.3138)
Supplement: XML Treatment for Neopsocopsis [file zookeys.203.3138-treatment1.xml]

<!DOCTYPE tp:taxon-treatment
  PUBLIC "-//TaxonX//DTD Taxonomic Treatment Publishing DTD v0 20100105//EN" "tax-treatment-NSO.dtd">
<tp:taxon-treatment xmlns:tp="http://www.plazi.org/taxpub"><tp:treatment-meta><mixed-citation publication-type="journal"><person-group><name><surname>Liu</surname><given-names>Lu-Xi</given-names></name><name><surname>Yoshizawa</surname><given-names>Kazunori</given-names></name><name><surname>Li</surname><given-names>Fa-Sheng</given-names></name><name><surname>Liu</surname><given-names>Zhi-Qi</given-names></name></person-group><article-title>A review of the genus 
                    <italic>Neopsocopsis</italic> (Psocodea, “Psocoptera”, Psocidae), with one new species from China
                </article-title><source>Zookeys</source><day>20</day><month>6</month><year>2012</year><volume>2012</volume><issue>203</issue><fpage>27</fpage><lpage>46</lpage><pub-id pub-id-type="doi">10.3897/zookeys.203.3138</pub-id></mixed-citation></tp:treatment-meta><tp:nomenclature><tp:taxon-name>
                        <tp:taxon-name-part taxon-name-part-type="genus">Neopsocopsis</tp:taxon-name-part>
                    <object-id xmlns:xlink="http://www.w3.org/1999/xlink" xlink:type="simple">http://species-id.net/wiki/Neopsocopsis</object-id>
								</tp:taxon-name><tp:taxon-authority>Badonnel</tp:taxon-authority><tp:nomenclature-citation-list><tp:nomenclature-citation><tp:taxon-name>Neopsocopsis</tp:taxon-name><comment> Badonnel, 1936: 420. Type species: <italic><tp:taxon-name>Psocus hirticornis</tp:taxon-name></italic> Reuter, 1893: 42, original designation.</comment></tp:nomenclature-citation><tp:nomenclature-citation><tp:taxon-name>Pentablaste</tp:taxon-name><comment> Li, 2002: 1367. Type species: <italic><tp:taxon-name>Pentablaste obconica</tp:taxon-name></italic> Li, 2002. Synonymy: Yoshizawa, 2010: 24.</comment></tp:nomenclature-citation></tp:nomenclature-citation-list></tp:nomenclature><tp:treatment-sec sec-type="General characters"><title>General characters.</title><p>Small to medium sized psocids. Antennae short, not reaching tip of fore wing. Wings membranous, usually hyaline with brownish tinge; fore wing normal in both sexes or brachypterous in female; fore wing Rs and M meeting at point, fused for short distance or connected by crossvein, areola postica pentagonous, first and second sections of Cu<sub>1a</sub> forming obtuse angle about 120°. Male abdomen with distal segments dark brown colored, 8<sup>th</sup> sternum broadly sclerotized and fused to hypandrium, with lateral margins overlapping clunium; epiproct round, dorsally with sclerotized projection at middle of anterior margin; hypandrium symmetrical and 5-lobed, with posteromedian lobe forming dorsal-curved structure, pair of lateral lobes carinate with outer surface covering denticles, and pair of internal lobes rod-like or expanded; phallosome free posteriorly, anteriorly fused or connected by membrane. Female subgenital plate with sclerotized arms forming flat V-shaped regions and expanded laterally, egg guide relatively long; ventral valve of gonapophyses distally tapering to slender tip, outer valve with well developed posterior lobe.</p></tp:treatment-sec><tp:treatment-sec sec-type="Distribution"><title>Distribution.</title><p>China; Finland; France; Germany; Hungary; Italy; Japan; Macedonia; Mongolia; Romania; Russia; Serbia; Spain; Sweden; Switzerland.</p></tp:treatment-sec><tp:treatment-sec sec-type="Remarks"><title>Remarks.</title><p>The genus <italic><tp:taxon-name>Neopsocopsis</tp:taxon-name></italic> is placed in the subfamily Amphigerontiinae mainly based on the following characters: male 8<sup>th</sup> sternum broadly sclerotized and fused to hypandrium, with lateral margins overlapping clunium (<xref ref-type="bibr" rid="B26">Yoshizawa et al. 2011</xref>); hypandrium symmetrical with various projections; phallosome free posteriorly; female subgenital plate with prominent egg guide plate and ventral valve of gonapophyses tapering distally (also observed in some other genera of Psocinae). <italic><tp:taxon-name>Neopsocopsis</tp:taxon-name></italic> can be easily distinguished from genera in Amphigerontiinae by the 5-lobed hypandrium as well as the carinate and dentigerous lateral lobes, which are considered to be an autapomorphy of the genus. In addition, the shape and sclerotization pattern of the female subgenital plate are also distinct in Amphigerontiinae. Described based on a single male specimen from China, <italic><tp:taxon-name>Pentablaste pentasticha</tp:taxon-name></italic> (Li, 1990) apparently lacks the above characters, and it appears to correspond more closely to the generic characters of <!--PageBreak--><italic><tp:taxon-name>Neoblaste</tp:taxon-name></italic> in genitalic details. However, classification of this species cannot be confirmed until more samples are analyzed, and we do not discuss <italic><tp:taxon-name>Pentablaste pentasticha</tp:taxon-name></italic> in this work.</p><p>One Indonesian genus, <italic><tp:taxon-name>Javablaste</tp:taxon-name></italic> Endang, Thornton &amp; New, 2002, shared many generic characters of <italic><tp:taxon-name>Neopsocopsis</tp:taxon-name></italic> and was different from the latter by 1) female with normal fore wing, 2) subgenital plate with transverse sclerotized bar at mid line and 3) male hypandrium with lateral spinous lobes (<xref ref-type="bibr" rid="B6">Endang et al. 2002</xref>). However, as discussed above, the brachypterous fore wing is not a stable character of <italic><tp:taxon-name>Neopsocopsis</tp:taxon-name></italic>. Later, in 2010, Endang and New recorded three new species of <italic><tp:taxon-name>Javablaste</tp:taxon-name></italic> from Sumatra, Indonesia, including <italic><tp:taxon-name>Javablaste darmayasai</tp:taxon-name></italic> Endang &amp; New, 2010, in which the second condition was not observed. In addition, there is little difference between the terms “tuberculate” or “spinous” in reference to the lateral lobes of the hypandrium. According to <xref ref-type="bibr" rid="B5">Endang and New (2010)</xref>, the Chinese species, <italic><tp:taxon-name>Neopsocopsis flavida</tp:taxon-name></italic>, was pointed out to be very similar to speciesof <italic><tp:taxon-name>Javablaste</tp:taxon-name></italic> with minor genitalic differences. It is strong possible that <italic><tp:taxon-name>Javablaste</tp:taxon-name></italic> is also a junior synonym of <italic><tp:taxon-name>Neopsocopsis</tp:taxon-name></italic>.</p></tp:treatment-sec><ref-list><ref id="B26"><mixed-citation xmlns:xlink="http://www.w3.org/1999/xlink" xlink:type="simple"><person-group><name name-style="western"><surname>Yoshizawa</surname><given-names>K</given-names></name><name name-style="western"><surname>Bess</surname><given-names>E</given-names></name><name name-style="western"><surname>Johnson</surname><given-names>P</given-names></name></person-group> (<year>2011</year>)<article-title> Kaindipsocinae is a sister taxon to the rest of Psocidae (Insecta: Psocodea: ‘Psocoptera’).</article-title><source>Invertebrate Systematic </source><volume>25</volume>: <fpage>1</fpage>-<lpage>10</lpage>.</mixed-citation></ref><ref id="B6"><mixed-citation xmlns:xlink="http://www.w3.org/1999/xlink" xlink:type="simple"><person-group><name name-style="western"><surname>Endang</surname><given-names>SK</given-names></name><name name-style="western"><surname>Thornton</surname><given-names>IWB</given-names></name><name name-style="western"><surname>New</surname><given-names>TR</given-names></name></person-group> (<year>2002</year>)<article-title> The Psocidae (Insecta: Psocoptera) of Java and the eastern islands of Indonesia.</article-title><source>Invertebrate Systematic </source><volume>16</volume>: <fpage>107</fpage>-<lpage>176</lpage>. doi: <ext-link ext-link-type="uri" xlink:href="http://dx.doi.org/10.1071/IT00044" xlink:type="simple">10.1071/IT00044</ext-link></mixed-citation></ref><ref id="B5"><mixed-citation xmlns:xlink="http://www.w3.org/1999/xlink" xlink:type="simple"><person-group><name name-style="western"><surname>Endang</surname><given-names>SK</given-names></name><name name-style="western"><surname>New</surname><given-names>TR</given-names></name></person-group> (<year>2010</year>)<article-title> The subfamily Amphigerontiinae (Insecta: Psocoptera: Psocidae) in Sumatra, Indonesia, with descriptions of nine new species.</article-title><source>Zootaxa </source><volume>2436</volume>: <fpage>1</fpage>-<lpage>27</lpage>.</mixed-citation></ref></ref-list></tp:taxon-treatment>
