# Supplementary material for: A review of the genus Neopsocopsis (Psocodea, “Psocoptera”, Psocidae), with one new species from China
Source: Zookeys. 2012 Jun 20;(203):27–46. doi: 10.3897/zookeys.203.3138 (PMC3381698; doi:10.3897/zookeys.203.3138)
Supplement: XML Treatment for Neopsocopsis convexa [file zookeys.203.3138-treatment2.xml]

<!DOCTYPE tp:taxon-treatment
  PUBLIC "-//TaxonX//DTD Taxonomic Treatment Publishing DTD v0 20100105//EN" "tax-treatment-NSO.dtd">
<tp:taxon-treatment xmlns:tp="http://www.plazi.org/taxpub"><tp:treatment-meta><mixed-citation publication-type="journal"><person-group><name><surname>Liu</surname><given-names>Lu-Xi</given-names></name><name><surname>Yoshizawa</surname><given-names>Kazunori</given-names></name><name><surname>Li</surname><given-names>Fa-Sheng</given-names></name><name><surname>Liu</surname><given-names>Zhi-Qi</given-names></name></person-group><article-title>A review of the genus 
                    <italic>Neopsocopsis</italic> (Psocodea, “Psocoptera”, Psocidae), with one new species from China
                </article-title><source>Zookeys</source><day>20</day><month>6</month><year>2012</year><volume>2012</volume><issue>203</issue><fpage>27</fpage><lpage>46</lpage><pub-id pub-id-type="doi">10.3897/zookeys.203.3138</pub-id></mixed-citation></tp:treatment-meta><tp:nomenclature><tp:taxon-name>
                            <tp:taxon-name-part taxon-name-part-type="genus">Neopsocopsis</tp:taxon-name-part>
                            <tp:taxon-name-part taxon-name-part-type="species">convexa</tp:taxon-name-part>
                        <object-id xmlns:xlink="http://www.w3.org/1999/xlink" xlink:type="simple">urn:lsid:zoobank.org:act:DB945C8B-2D6F-4367-B9C7-15332C71F172</object-id>
                        <object-id xmlns:xlink="http://www.w3.org/1999/xlink" xlink:type="simple">http://species-id.net/wiki/Neopsocopsis_convexa</object-id>
                        </tp:taxon-name><tp:taxon-authority>Liu, Li &amp; Liu</tp:taxon-authority><tp:taxon-status xmlns:xlink="http://www.w3.org/1999/xlink" xlink:type="simple">sp. n.</tp:taxon-status><xref ref-type="fig" rid="F1">Figures 1A</xref><xref ref-type="fig" rid="F2">, 2</xref></tp:nomenclature><tp:treatment-sec sec-type="Type material"><title>Type material.</title><p>Holotype ♂: China, Yunnan Prov., Lüchun Co., Huanglianshan Natural Reserve, 5.v.2011 (LX Liu). Paratypes. China: 1♀, same date as holotype; 1♂1♀, same locality and collector as holotype, 6.v.2011; 1♀, Yunnan Prov., Jinping Co., Fenshuiling Natural Reserve, 9.v.2011 (LX Liu); 1♂1♀, same locality and collector, 10.v.2011; 2♂, Yunnan Prov., Pingbian Co., Daweishan Natural Reserve, 16.v.2006 (JX Cui); 1♂, same locality, 12.v.2006 (Y Tang); 3♂, same locality, 24.v.2009 (XS Yang); 1♂, Gansu Prov., Wenxian Co., Qiujiaba Reg., 26.vii.2011 (SP Liu).</p></tp:treatment-sec><tp:treatment-sec sec-type="Etymology"><title>Etymology.</title><p>The specific name refers to the characteristic convex-shaped posteromedian lobe of the hypandrium.</p></tp:treatment-sec><tp:treatment-sec sec-type="Diagnosis"><title>Diagnosis.</title><p>Medium sized psocids. Fore wing hyaline with brownish coloration; Rs and M fused for very short distance, meeting at point or connected by crossvein. Male: 8<sup>th</sup> sternum strongly sclerotized and fused to hypandrium; epiproct swollen with<!--PageBreak--> tiny projection at middle of anterior margin; hypandrium 5-lobed with posteromedian lobe convex distaromedially, internal lobes rod-like and distally forked. Female: subgenital plate with egg guide distally round, slightly sclerotized, pigment arms forming flat V-shaped regions and expanded laterally.</p></tp:treatment-sec><tp:treatment-sec sec-type="Discription"><title>Discription.</title><p>Male. Head creamy brown; compound eyes grayish black, ocelli black with grayish black ocellar field; antennae and labrum brown; maxillary palpi brown with distal segments dark colored. Thorax brown with dark brown markings on mesonotum; legs brown, with tarsi and distal part of tibia dark brown. Abdominal segments mostly creamy white, with apical regions dark brown. Fore wing (<xref ref-type="fig" rid="F1">Fig. 1A</xref>) hyaline with brownish tinge, pterostigma dark brown with dark brown band along proximal margin; veins brown, except for Rs fork and M-Cu<sub>1a</sub> fusion hyaline. Venation: Rs and M fused for very short distance, meeting at point or connected by crossvein; distal margin of discoidal cell straight; first and second sections of Cu<sub>1a</sub> almost equal length, diverging at angle about 120°. Hind wing hyaline with brownish coloration; veins brown.</p><fig id="F1" position="float" orientation="portrait"><label>Figure 1.</label><caption><p>Male wings. <bold>A</bold> <italic><tp:taxon-name>Neopsocopsis convexa</tp:taxon-name></italic> sp. n. <bold>B</bold> <italic><tp:taxon-name>Neopsocopsis hirticornis</tp:taxon-name></italic> <bold>C</bold> <italic><tp:taxon-name>Neopsocopsis quinquedentata</tp:taxon-name></italic> <bold>D</bold> <italic><tp:taxon-name>Neopsocopsis profunda</tp:taxon-name></italic> <bold>E</bold> <italic><tp:taxon-name>Neopsocopsis flavida</tp:taxon-name></italic>. Scales in mm.</p></caption><graphic xmlns:xlink="http://www.w3.org/1999/xlink" xlink:href="ZooKeys-203-027-g001.jpg" position="float" orientation="portrait" xlink:type="simple"/></fig><p>Abdomen. Male genitalia: 8<sup>th</sup> sternum strongly sclerotized and fused to hypandrium. Clunium (<xref ref-type="fig" rid="F2">Fig. 2A</xref>) with posterior margin sharply convex medially. Epiproct (<xref ref-type="fig" rid="F2">Fig. 2AB</xref>) swollen, unsclerotized medially, with tiny projection at middle of anterior margin. Paraproct (<xref ref-type="fig" rid="F2">Fig. 2A</xref>) round and broadened distally. Hypandrium 5-lobed, lateral lobes carinate with outer surface covering denticles; posteromedian lobe forming dorsal-curved structure, with distal margin convex medially, basally with small membranous regions; internal lobes rod-like and distally forked. Phallosome (<xref ref-type="fig" rid="F2">Fig. 2D</xref>) free posteriorly, distally broadened and paired with parameres.</p><p><!--PageBreak-->Female genitalia: Subgenital plate (<xref ref-type="fig" rid="F2">Fig. 2E</xref>) with egg guide round distally, invaginated basally and slightly sclerotized; pigment arms forming flat V-shaped regions and expanded laterally. Gonapophyses (<xref ref-type="fig" rid="F2">Fig. 2F</xref>) with ventral valve distally tapering to sle<!--PageBreak-->nder tip; dorsal valve broad with pointed distal process; outer valve oval, with posterior lobe slender and well pointed. Internal plate (<xref ref-type="fig" rid="F2">Fig. 2G</xref>) brown around spermathecal opening and marginally, with rod-like dark brown sclerotization anteriorly.</p><fig id="F2" position="float" orientation="portrait"><label>Figure 2.</label><caption><p>Terminalia of <italic><tp:taxon-name>Neopsocopsis convexa</tp:taxon-name></italic> sp. n.. <bold>A</bold> terminalia, lateral view <bold>B</bold> terminalia, dorsal view <bold>C</bold> hypandrium, posterior view <bold>D</bold> phallosome, lateral view <bold>E</bold> subgenital plate, ventral view <bold>F</bold> gonapophyses <bold>G</bold> internal plate, ventral view. Scales in mm. <bold>AB, CD, E–G</bold> to common scale.</p></caption><graphic xmlns:xlink="http://www.w3.org/1999/xlink" xlink:href="ZooKeys-203-027-g002.jpg" position="float" orientation="portrait" xlink:type="simple"/></fig></tp:treatment-sec><tp:treatment-sec sec-type="Measurements"><title>Measurements.</title><p>Male: Body length 2.5–3.2 mm; fore wing length 3.9–4.3 mm; hind wing length 2.9–3.6 mm. Female: Body length 3.2–3.9 mm; fore wing length 3.7–4.4 mm; hind wing length 2.6–3.2 mm.</p></tp:treatment-sec><tp:treatment-sec sec-type="Distribution"><title>Distribution.</title><p>China (Gansu, Yunnan).</p></tp:treatment-sec><tp:treatment-sec sec-type="Discussion"><title>Discussion.</title><p>The new species appears to be closely related to <italic><tp:taxon-name>Neopsocopsis hirticornis</tp:taxon-name></italic> (Reuter, 1893), <italic><tp:taxon-name>Neopsocopsis sakishimensis</tp:taxon-name></italic> (Yoshizawa, 2010) and <italic><tp:taxon-name>Neopsocopsis flavida</tp:taxon-name></italic> (Li, 1989) based on similarity of the hypandrium with posteromedian lobe convex distaromedially. However, it can be easily separated from them by the larger body size, by the structure of male clunium, and by the shape and sclerotized pattern of the female subgenital plate. The new species is distinguished from all the other <italic><tp:taxon-name>Neopsocopsis</tp:taxon-name></italic> species by the characteristic shape of the internal lobes of hypandrium.</p></tp:treatment-sec></tp:taxon-treatment>
