# Supplementary material for: A review of the genus Neopsocopsis (Psocodea, “Psocoptera”, Psocidae), with one new species from China
Source: Zookeys. 2012 Jun 20;(203):27–46. doi: 10.3897/zookeys.203.3138 (PMC3381698; doi:10.3897/zookeys.203.3138)
Supplement: XML Treatment for Neopsocopsis hirticornis [file zookeys.203.3138-treatment3.xml]

<!DOCTYPE tp:taxon-treatment
  PUBLIC "-//TaxonX//DTD Taxonomic Treatment Publishing DTD v0 20100105//EN" "tax-treatment-NSO.dtd">
<tp:taxon-treatment xmlns:tp="http://www.plazi.org/taxpub"><tp:treatment-meta><mixed-citation publication-type="journal"><person-group><name><surname>Liu</surname><given-names>Lu-Xi</given-names></name><name><surname>Yoshizawa</surname><given-names>Kazunori</given-names></name><name><surname>Li</surname><given-names>Fa-Sheng</given-names></name><name><surname>Liu</surname><given-names>Zhi-Qi</given-names></name></person-group><article-title>A review of the genus 
                    <italic>Neopsocopsis</italic> (Psocodea, “Psocoptera”, Psocidae), with one new species from China
                </article-title><source>Zookeys</source><day>20</day><month>6</month><year>2012</year><volume>2012</volume><issue>203</issue><fpage>27</fpage><lpage>46</lpage><pub-id pub-id-type="doi">10.3897/zookeys.203.3138</pub-id></mixed-citation></tp:treatment-meta><tp:nomenclature><tp:taxon-name>
                            <tp:taxon-name-part taxon-name-part-type="genus">Neopsocopsis</tp:taxon-name-part>
                            <tp:taxon-name-part taxon-name-part-type="species">hirticornis</tp:taxon-name-part>
                        <object-id xmlns:xlink="http://www.w3.org/1999/xlink" xlink:type="simple">http://species-id.net/wiki/Neopsocopsis_hirticornis</object-id>
								</tp:taxon-name><tp:taxon-authority>(Reuter, 1893)</tp:taxon-authority><xref ref-type="fig" rid="F1">Figures 1B</xref><xref ref-type="fig" rid="F3">, 3</xref><tp:nomenclature-citation-list><tp:nomenclature-citation><tp:taxon-name>Psocus hirticornis</tp:taxon-name><comment> Reuter, 1893: 42.</comment></tp:nomenclature-citation><tp:nomenclature-citation><tp:taxon-name>Neopsocopsis hirticornis</tp:taxon-name><comment> (Reuter). Badonnel, 1938: 239.</comment></tp:nomenclature-citation><tp:nomenclature-citation><tp:taxon-name>Psocus bastmannianus</tp:taxon-name><comment> Enderlein, 1918: 487. Synonymy: Badonnel, 1938: 239.</comment></tp:nomenclature-citation><tp:nomenclature-citation><tp:taxon-name>Neopsocus pyrenainus</tp:taxon-name><comment> Badonnel, 1935: 47. Synonymy: Badonnel, 1982: 261.</comment></tp:nomenclature-citation><tp:nomenclature-citation><tp:taxon-name>Pentablaste obconica</tp:taxon-name><comment> Li, 2002: 1373, syn. n.</comment></tp:nomenclature-citation><tp:nomenclature-citation><tp:taxon-name>Pentablaste clavata</tp:taxon-name><comment> Li, 2002: 1368, syn. n.</comment></tp:nomenclature-citation></tp:nomenclature-citation-list></tp:nomenclature><tp:treatment-sec sec-type="Material examined"><title>Material examined.</title><p><italic><tp:taxon-name>Pentablaste obconica</tp:taxon-name></italic> – Holotype ♂: China, Shanxi Prov., Wenshui Co., Guandishan Reg., 2.viii.1981 (FS Li); <italic><tp:taxon-name>Pentablaste clavata</tp:taxon-name></italic> – Holotype ♂: China, Hebei Prov., Pingquan Co., Guangtoushan Reg., 2.vii.1986 (FS Li).Other material examined.China: 1♂, Nei Mongol Aut. Reg., Alax Left. B., Helanshan Natural Reserve, 6.viii.2010 (YL Tian); 1♂, same locality, 13.viii.2010 (SG Liang); 2♂, Shanxi Prov., Wenshui Co., Guandishan Reg., 3.viii.1981 (CK Yang); 1♀, same locality, 3.viii.1981 (FS Li); 1♀, Hebei Prov., Pingquan Co., Guangtoushan Reg., 2.vii.1986 (FS Li); 1♂, Beijing M., Xiangshan Reg., 12.v.1962 (FS Li). Japan: 1♀, Kanagawa Pref., Yokohama C., Serigatani, 7.iv.2011 (Y Hoshino); 2♀, same locality and collector, 12.iv.2011.</p></tp:treatment-sec><tp:treatment-sec sec-type="Redescription"><title>Redescription.</title><p>Male. Head creamy brown, with dark brown markings; compound eyes grayish black, ocelli black with grayish black ocellar field; antennae, labrum and maxillary palpi brown. Thorax brown with dark brown spots; legs brown, with band of dark brown marking on femur, tarsi and distal part of tibia dark brown. Fore wing (<xref ref-type="fig" rid="F1">Fig. 1B</xref>) hyaline with brownish tinge, pterostigma dark brown with dark brown band along proximal margin; veins brown, except for Rs fork and M-Cu<sub>1a</sub> fu<!--PageBreak--><!--PageBreak-->sion hyaline. Venation: Rs and M fused for very short distance; distal margin of discoidal cell straight; first and second sections of Cu<sub>1a</sub> almost equal length, diverging at angle about 120°. Hind wing hyaline; veins brown.</p><p>Abdomen. Male genitalia: 8<sup>th</sup> sternum strongly sclerotized and fused to hypandrium. Clunium (<xref ref-type="fig" rid="F3">Fig. 3A</xref>) with posterior margin convex medially and invaginated bilaterally. Epiproct (<xref ref-type="fig" rid="F3">Fig. 3AB</xref>) swollen, unsclerotized medially, with sharp projection at middle of anterior margin. Paraproct (<xref ref-type="fig" rid="F3">Fig. 3A</xref>) round and broadened distally. Hypandrium (<xref ref-type="fig" rid="F3">Fig. 3C</xref>) 5-lobed, lateral lobes carinate with outer surface covering denticles; posteromedian lobe forming dorsal-curved structure, with distal margin smoothly round, basally with fan-shaped membranous regions; internal lobes well developed, with distal part crescent-like and directed dorsolaterally. Phallosome (<xref ref-type="fig" rid="F3">Fig. 3D</xref>) free posteriorly, distally broadened and paired with parameres.</p><p>Female genitalia: Subgenital plate (<xref ref-type="fig" rid="F3">Fig. 3E</xref>) with egg guide round distally, basally invaginated; pigment arms forming flat V-shaped regions and expanded laterally, posteriorly forked. Gonapophyses (<xref ref-type="fig" rid="F3">Fig. 3F</xref>) with ventral valve distally tapering to slender tip; dorsal valve broad with pointed distal process; outer valve oval, with posterior lobe broad and well pointed. Internal plate (<xref ref-type="fig" rid="F3">Fig. 3G</xref>) with brown coloration around spermathecal opening and marginally, with rod-like dark brown sclerotization anteriorly.</p><fig id="F3" position="float" orientation="portrait"><label>Figure 3.</label><caption><p>Terminalia of <italic><tp:taxon-name>Neopsocopsis hirticornis</tp:taxon-name></italic>. <bold>A</bold> terminalia, lateral view <bold>B</bold> terminalia, dorsal view <bold>C</bold> hypandrium, posterior view <bold>D</bold> phallosome, lateral view <bold>E</bold> subgenital plate, ventral view <bold>F</bold> gonapophyses <bold>G</bold> internal plate, ventral view. Scales in mm. <bold>AB, CD, E–G</bold> to common scale.</p></caption><graphic xmlns:xlink="http://www.w3.org/1999/xlink" xlink:href="ZooKeys-203-027-g003.jpg" position="float" orientation="portrait" xlink:type="simple"/></fig></tp:treatment-sec><tp:treatment-sec sec-type="Measurements"><title>Measurements.</title><p>Male: Body length 2.4–2.9 mm; fore wing length 3.2–4.5 mm; hind wing length 2.5–3.3 mm. Female: Body length 3.0–3.5 mm; fore wing length 3.7–4.5 mm; hind wing length 3.0–3.6 mm.</p></tp:treatment-sec><tp:treatment-sec sec-type="Distribution"><title>Distribution.</title><p>China (Beijing, Gansu, Hebei, Hubei, Hunan, Jilin, Nei Mongol, Ningxia, Shanxi, Zhejiang: new distributional record); Finland; France; Germany; Hungary; Italy; Japan (new distributional record) ; Macedonia; Mongolia; Romania; Russia; Serbia; Spain; Sweden; Switzerland.</p></tp:treatment-sec><tp:treatment-sec sec-type="Discussion"><title>Discussion.</title><p><italic><tp:taxon-name>Pentablaste clavata</tp:taxon-name></italic> was described by <xref ref-type="bibr" rid="B16">Li (2002)</xref> based on one male and one female from Hebei, with the characters of the fore wing Sc ending at R and the crossvein Rs-M. <italic><tp:taxon-name>Pentablaste obconica</tp:taxon-name></italic> is the type species of Li’s genus <italic><tp:taxon-name>Pentablaste</tp:taxon-name></italic>, which is the most widely distributed species of China. <italic><tp:taxon-name>Neopsocopsis hirticornis</tp:taxon-name></italic> is the type species of <italic><tp:taxon-name>Neopsocopsis</tp:taxon-name></italic>, distributed mainly in Europe. After reexamining all the specimens, we found they all have similar genitalia, but the crossvein Rs-M is not a stable character to distinguish <italic><tp:taxon-name>Pentablaste clavata</tp:taxon-name></italic> from the others. Thus we consider <italic><tp:taxon-name>Pentablaste obconica</tp:taxon-name></italic> and <italic><tp:taxon-name>Pentablaste clavata</tp:taxon-name></italic> be new junior synonyms of <italic><tp:taxon-name>Neopsocopsis hirticornis</tp:taxon-name></italic>. Females of <italic><tp:taxon-name>Neopsocopsis hirticornis</tp:taxon-name></italic> are mostly brachypterous (<xref ref-type="bibr" rid="B24">Vishnyakova 1986</xref>; <xref ref-type="bibr" rid="B19">Lienhard 1998</xref>), but a few macropterous females have also been recorded (<xref ref-type="bibr" rid="B9">Günther 1980</xref>, <xref ref-type="bibr" rid="B10">1991</xref>; <xref ref-type="bibr" rid="B11">Hedström 1989</xref>). Females collected in Japan (new distributional record) are all brachypterous, but those from China are all macropterous. Therefore, there might be some genetic differences between Chinese and other populations of <italic><tp:taxon-name>Neopsocopsis hirticornis</tp:taxon-name></italic> but, in the absence of more distinct differences, we treat them as a single species. This species is similar to <italic><tp:taxon-name>Neopsocopsis sakishimensis</tp:taxon-name></italic> Yoshizawa, 2010 from Japan, however <italic><tp:taxon-name>Neopsocopsis hirticornis</tp:taxon-name></italic> can be distinguished by the larger body size and by the genitalic characters<!--PageBreak-->.</p></tp:treatment-sec><tp:treatment-sec><!--Section generated to contain objects referenced in tp:taxon-treatment.--><fig id="F1" position="float" orientation="portrait"><label>Figure 1.</label><caption><p>Male wings. <bold>A</bold> <italic><tp:taxon-name>Neopsocopsis convexa</tp:taxon-name></italic> sp. n. <bold>B</bold> <italic><tp:taxon-name>Neopsocopsis hirticornis</tp:taxon-name></italic> <bold>C</bold> <italic><tp:taxon-name>Neopsocopsis quinquedentata</tp:taxon-name></italic> <bold>D</bold> <italic><tp:taxon-name>Neopsocopsis profunda</tp:taxon-name></italic> <bold>E</bold> <italic><tp:taxon-name>Neopsocopsis flavida</tp:taxon-name></italic>. Scales in mm.</p></caption><graphic xmlns:xlink="http://www.w3.org/1999/xlink" xlink:href="ZooKeys-203-027-g001.jpg" position="float" orientation="portrait" xlink:type="simple"/></fig></tp:treatment-sec><ref-list><ref id="B16"><mixed-citation xmlns:xlink="http://www.w3.org/1999/xlink" xlink:type="simple"><person-group><name name-style="western"><surname>Li</surname><given-names>FS</given-names></name></person-group> (<year>2002</year>)<source> Psocoptera of China (2 vols).</source><publisher-name>Science Press</publisher-name>, <publisher-loc>Beijing</publisher-loc>, <lpage>1976</lpage> pp.</mixed-citation></ref><ref id="B24"><mixed-citation xmlns:xlink="http://www.w3.org/1999/xlink" xlink:type="simple"><person-group><name name-style="western"><surname>Vishnyakova</surname><given-names>VN</given-names></name></person-group> (<year>1986</year>)<source> Psocoptera (Copeognatha). In: Ler PA (Ed) Identification of the Insects of the Far East of the U. S. S. R..Vol.1. pp. 323–357.</source></mixed-citation></ref><ref id="B19"><mixed-citation xmlns:xlink="http://www.w3.org/1999/xlink" xlink:type="simple"><person-group><name name-style="western"><surname>Lienhard</surname><given-names>C</given-names></name></person-group> (<year>1998</year>)<source> Psocoptères euro-mèditerranèens. Faune de France 83: XX+517pp.</source></mixed-citation></ref><ref id="B9"><mixed-citation xmlns:xlink="http://www.w3.org/1999/xlink" xlink:type="simple"><person-group><name name-style="western"><surname>Günther</surname><given-names>KK</given-names></name></person-group> (<year>1980</year>)<article-title> Beiträge zur Kenntnis der Psocoptera Fauna Mazedoniens. Acta Musei Macedonici Scientiarum.</article-title><source>Naturalium </source><volume>16</volume> (<issue>1</issue>): <fpage>1</fpage>-<lpage>32</lpage>.</mixed-citation></ref><ref id="B10"><mixed-citation xmlns:xlink="http://www.w3.org/1999/xlink" xlink:type="simple"><person-group><name name-style="western"><surname>Günther</surname><given-names>KK</given-names></name></person-group> (<year>1991</year>)<article-title> Neopsocopsis hirticornis (Reuter, 1893), neu für die Psocoptera-Fauna Deutschlands (Insecta, Psocoptera: Psocidae).</article-title><source>Faunistische Abhandlungen, Staatliches Museum für Tierkunde Dresden </source><volume>18</volume> (<issue>3</issue>): <fpage>59</fpage>-<lpage>64</lpage>.</mixed-citation></ref><ref id="B11"><mixed-citation xmlns:xlink="http://www.w3.org/1999/xlink" xlink:type="simple"><person-group><name name-style="western"><surname>Hedström</surname><given-names>L</given-names></name></person-group> (<year>1989</year>)<article-title> Svenska insektfynd-rapport 5.</article-title><source>Entomologisk Tidskrift </source><volume>110</volume>: <fpage>149</fpage>-<lpage>155</lpage>.</mixed-citation></ref></ref-list></tp:taxon-treatment>
