# Supplementary material for: A review of the genus Neopsocopsis (Psocodea, “Psocoptera”, Psocidae), with one new species from China
Source: Zookeys. 2012 Jun 20;(203):27–46. doi: 10.3897/zookeys.203.3138 (PMC3381698; doi:10.3897/zookeys.203.3138)
Supplement: XML Treatment for Neopsocopsis longiptera [file zookeys.203.3138-treatment4.xml]

<!DOCTYPE tp:taxon-treatment
  PUBLIC "-//TaxonX//DTD Taxonomic Treatment Publishing DTD v0 20100105//EN" "tax-treatment-NSO.dtd">
<tp:taxon-treatment xmlns:tp="http://www.plazi.org/taxpub"><tp:treatment-meta><mixed-citation publication-type="journal"><person-group><name><surname>Liu</surname><given-names>Lu-Xi</given-names></name><name><surname>Yoshizawa</surname><given-names>Kazunori</given-names></name><name><surname>Li</surname><given-names>Fa-Sheng</given-names></name><name><surname>Liu</surname><given-names>Zhi-Qi</given-names></name></person-group><article-title>A review of the genus 
                    <italic>Neopsocopsis</italic> (Psocodea, “Psocoptera”, Psocidae), with one new species from China
                </article-title><source>Zookeys</source><day>20</day><month>6</month><year>2012</year><volume>2012</volume><issue>203</issue><fpage>27</fpage><lpage>46</lpage><pub-id pub-id-type="doi">10.3897/zookeys.203.3138</pub-id></mixed-citation></tp:treatment-meta><tp:nomenclature><tp:taxon-name>
                            <tp:taxon-name-part taxon-name-part-type="genus">Neopsocopsis</tp:taxon-name-part>
                            <tp:taxon-name-part taxon-name-part-type="species">longiptera</tp:taxon-name-part>
                        <object-id xmlns:xlink="http://www.w3.org/1999/xlink" xlink:type="simple">http://species-id.net/wiki/Neopsocopsis_longiptera</object-id>
								</tp:taxon-name><tp:taxon-authority>Vishnyakova, 1986</tp:taxon-authority><tp:nomenclature-citation-list><tp:nomenclature-citation><tp:taxon-name>Neopsocopsis longiptera</tp:taxon-name><comment> Vishnyakova, 1986: 350.</comment></tp:nomenclature-citation><tp:nomenclature-citation><tp:taxon-name>Pentablaste tetraedrica</tp:taxon-name><comment> Li, 2002: 1371, syn. n.</comment></tp:nomenclature-citation></tp:nomenclature-citation-list></tp:nomenclature><tp:treatment-sec sec-type="Material examined"><title>Material examined.</title><p><italic><tp:taxon-name>Pentablaste tetraedrica</tp:taxon-name></italic> – Holotype ♂: China, Hebei Prov., Pingquan Co., Guangtoushan Reg., 2.vii.1986 (FS Li). Other material examined.China: 2♂3♀, same locality and collector, 2.vii.1986; Japan: 1♂1♀, Fukuoka Pref., Hisayama C., Yamada, 5.vi.1994 (K Yoshizawa).</p></tp:treatment-sec><tp:treatment-sec sec-type="Distribution"><title>Distribution.</title><p>China (Hebei: new distributional record); Russia; Japan.</p></tp:treatment-sec><tp:treatment-sec sec-type="Discussion"><title>Discussion.</title><p><italic><tp:taxon-name>Pentablaste tetraedrica</tp:taxon-name></italic> was described based on 3 males and 3 females from China. The species is distinguished from other Chinese species based on the character of the hypandrium posteromedian lobe lacking apically horn-like processes (Li, 2002). <italic><tp:taxon-name>Neopsocopsis longiptera</tp:taxon-name></italic> was described based on the specimens from the Russian Far East and differed from <italic><tp:taxon-name>Neopsocopsis hirticornis</tp:taxon-name></italic> (Reuter, 1893) in having a macropterous female and a larger male IO/D (Vishnyakova, 1986). After reexamining the two specimens, we found the main characters of the wings and genitalia are nearly identical. Thus we consider <italic><tp:taxon-name>Pentablaste tetraedrica</tp:taxon-name></italic> to be a new synonym of <italic><tp:taxon-name>Neopsocopsis longiptera</tp:taxon-name></italic>.</p></tp:treatment-sec></tp:taxon-treatment>
