# Supplementary material for: A review of the genus Neopsocopsis (Psocodea, “Psocoptera”, Psocidae), with one new species from China
Source: Zookeys. 2012 Jun 20;(203):27–46. doi: 10.3897/zookeys.203.3138 (PMC3381698; doi:10.3897/zookeys.203.3138)
Supplement: XML Treatment for Neopsocopsis quinquedentata [file zookeys.203.3138-treatment5.xml]

<!DOCTYPE tp:taxon-treatment
  PUBLIC "-//TaxonX//DTD Taxonomic Treatment Publishing DTD v0 20100105//EN" "tax-treatment-NSO.dtd">
<tp:taxon-treatment xmlns:tp="http://www.plazi.org/taxpub"><tp:treatment-meta><mixed-citation publication-type="journal"><person-group><name><surname>Liu</surname><given-names>Lu-Xi</given-names></name><name><surname>Yoshizawa</surname><given-names>Kazunori</given-names></name><name><surname>Li</surname><given-names>Fa-Sheng</given-names></name><name><surname>Liu</surname><given-names>Zhi-Qi</given-names></name></person-group><article-title>A review of the genus 
                    <italic>Neopsocopsis</italic> (Psocodea, “Psocoptera”, Psocidae), with one new species from China
                </article-title><source>Zookeys</source><day>20</day><month>6</month><year>2012</year><volume>2012</volume><issue>203</issue><fpage>27</fpage><lpage>46</lpage><pub-id pub-id-type="doi">10.3897/zookeys.203.3138</pub-id></mixed-citation></tp:treatment-meta><tp:nomenclature><tp:taxon-name>
                            <tp:taxon-name-part taxon-name-part-type="genus">Neopsocopsis</tp:taxon-name-part>
                            <tp:taxon-name-part taxon-name-part-type="species">quinquedentata</tp:taxon-name-part>
                        <object-id xmlns:xlink="http://www.w3.org/1999/xlink" xlink:type="simple">http://species-id.net/wiki/Neopsocopsis_quinquedentata</object-id>
								</tp:taxon-name><tp:taxon-authority>(Li &amp; Yang, 1988)</tp:taxon-authority><xref ref-type="fig" rid="F1">Figures 1C</xref><xref ref-type="fig" rid="F4">, 4</xref><tp:nomenclature-citation-list><tp:nomenclature-citation><tp:taxon-name>Blastopsocidus quinquedentata</tp:taxon-name><comment> Li &amp; Yang, 1988: 79.</comment></tp:nomenclature-citation><tp:nomenclature-citation><tp:taxon-name>Neopsocopsis quinquedentata</tp:taxon-name><comment> (Li &amp; Yang). <xref ref-type="bibr" rid="B25">Yoshizawa 2010</xref>: 36.</comment></tp:nomenclature-citation></tp:nomenclature-citation-list></tp:nomenclature><tp:treatment-sec sec-type="Material examined"><title>Material examined.</title><p>Holotype ♂: China, Guizhou Prov., Jiangkou Co., Fanjingshan Natural Reserve, 27.vii.1983 (FS Li). Other material examined. China: 1♂, Guizhou Prov., Leishan Co., Leigongshan Natural Reserve, 14.iv.2005 (Y Tang).</p></tp:treatment-sec><tp:treatment-sec sec-type="Redescription"><title>Redescription.</title><p>Male. Head creamy brown; compound eyes grayish black, ocelli black with grayish black ocellar field; antennae and labrum brown, maxillary palpi brown with apical segment lighter. Thorax brown with dark brown spots; legs brown, with band of dark brown marking on femur, tarsi and distal part of tibia dark colored. Fore wing (<xref ref-type="fig" rid="F1">Fig. 1C</xref>) hyaline with light brownish tinge, pterostigma brown; veins brown, except for Rs fork and M-Cu<sub>1a</sub> fusion hyaline. Venation: Rs and M fused for very short distance; distal margin of discoidal cell straight; first section of Cu<sub>1a</sub> shorter than the second section, diverging at angle about 120°. Hind wing hyaline; veins brown.</p><p>Abdomen. Male genitalia: 8<sup>th</sup> sternum strongly sclerotized and fused to hypandrium. Clunium (<xref ref-type="fig" rid="F4">Fig. 4A</xref>) with posterior margin sharply convex medially and with tiny projection bilaterally. Epiproct (<xref ref-type="fig" rid="F4">Fig. 4AB</xref>) swollen, unsclerotized medially, with <!--PageBreak-->moderate projection at middle of anterior margin. Paraproct (<xref ref-type="fig" rid="F4">Fig. 4A</xref>) round and broadened distally. Hypandrium (<xref ref-type="fig" rid="F4">Fig. 4C</xref>) 5-lobed, lateral lobes carinate with anterior part long and curved anteromedially, outer surface covering denticles; posteromedian lobe forming dorsal-curved structure, with distal margin almost straight and with tiny projection medially, basally with small membranous regions; internal lobes not well developed, much smaller than posteromedian lobe and distally bud-like. Phallosome (<xref ref-type="fig" rid="F4">Fig. 4D</xref>) free posteriorly, distally broadened and paired with parameres.</p><p>Female unknown.</p><fig id="F4" position="float" orientation="portrait"><label>Figure 4.</label><caption><p>Terminalia of <italic><tp:taxon-name>Neopsocopsis quinquedentata</tp:taxon-name></italic>. <bold>A</bold> terminalia, lateral view <bold>B</bold> terminalia, dorsal view <bold>C</bold> hypandrium, posterior view <bold>D</bold> phallosome, lateral view Scales in mm. <bold>AB, CD</bold> to common scale.</p></caption><graphic xmlns:xlink="http://www.w3.org/1999/xlink" xlink:href="ZooKeys-203-027-g004.jpg" position="float" orientation="portrait" xlink:type="simple"/></fig></tp:treatment-sec><tp:treatment-sec sec-type="Measurements"><title>Measurements.</title><p>Male: Body length 1.9–2.3 mm; fore wing length 4.0–4.1 mm; hind wing length 2.9–3.1 mm.</p></tp:treatment-sec><tp:treatment-sec sec-type="Distribution"><title>Distribution.</title><p>China (Guizhou).<!--PageBreak--></p></tp:treatment-sec><tp:treatment-sec sec-type="Discussion"><title>Discussion.</title><p><italic><tp:taxon-name>Neopsocopsis quinquedentata</tp:taxon-name></italic> was described based on one male from Guizhou, with the character of fore wing Rs-M fusion. It can be separated from other species by the hypandrial posteromedian lobe with projection medially, and by the characteristic structures of internal lobes and parameres.</p></tp:treatment-sec><tp:treatment-sec><!--Section generated to contain objects referenced in tp:taxon-treatment.--><fig id="F1" position="float" orientation="portrait"><label>Figure 1.</label><caption><p>Male wings. <bold>A</bold> <italic><tp:taxon-name>Neopsocopsis convexa</tp:taxon-name></italic> sp. n. <bold>B</bold> <italic><tp:taxon-name>Neopsocopsis hirticornis</tp:taxon-name></italic> <bold>C</bold> <italic><tp:taxon-name>Neopsocopsis quinquedentata</tp:taxon-name></italic> <bold>D</bold> <italic><tp:taxon-name>Neopsocopsis profunda</tp:taxon-name></italic> <bold>E</bold> <italic><tp:taxon-name>Neopsocopsis flavida</tp:taxon-name></italic>. Scales in mm.</p></caption><graphic xmlns:xlink="http://www.w3.org/1999/xlink" xlink:href="ZooKeys-203-027-g001.jpg" position="float" orientation="portrait" xlink:type="simple"/></fig></tp:treatment-sec><ref-list><ref id="B25"><mixed-citation xmlns:xlink="http://www.w3.org/1999/xlink" xlink:type="simple"><person-group><name name-style="western"><surname>Yoshizawa</surname><given-names>K</given-names></name></person-group> (<year>2010</year>)<article-title> Systematic revision of the Japanese species of the subfamily Amphigerontiinae (Psocodea: ‘Psocoptera’: Psocidae).</article-title><source>Insecta Matsumurana, new series </source><volume>66</volume>: <fpage>11</fpage>-<lpage>36</lpage>.</mixed-citation></ref></ref-list></tp:taxon-treatment>
