# Supplementary material for: A review of the genus Neopsocopsis (Psocodea, “Psocoptera”, Psocidae), with one new species from China
Source: Zookeys. 2012 Jun 20;(203):27–46. doi: 10.3897/zookeys.203.3138 (PMC3381698; doi:10.3897/zookeys.203.3138)
Supplement: XML Treatment for Neopsocopsis profunda [file zookeys.203.3138-treatment6.xml]

<!DOCTYPE tp:taxon-treatment
  PUBLIC "-//TaxonX//DTD Taxonomic Treatment Publishing DTD v0 20100105//EN" "tax-treatment-NSO.dtd">
<tp:taxon-treatment xmlns:tp="http://www.plazi.org/taxpub"><tp:treatment-meta><mixed-citation publication-type="journal"><person-group><name><surname>Liu</surname><given-names>Lu-Xi</given-names></name><name><surname>Yoshizawa</surname><given-names>Kazunori</given-names></name><name><surname>Li</surname><given-names>Fa-Sheng</given-names></name><name><surname>Liu</surname><given-names>Zhi-Qi</given-names></name></person-group><article-title>A review of the genus 
                    <italic>Neopsocopsis</italic> (Psocodea, “Psocoptera”, Psocidae), with one new species from China
                </article-title><source>Zookeys</source><day>20</day><month>6</month><year>2012</year><volume>2012</volume><issue>203</issue><fpage>27</fpage><lpage>46</lpage><pub-id pub-id-type="doi">10.3897/zookeys.203.3138</pub-id></mixed-citation></tp:treatment-meta><tp:nomenclature><tp:taxon-name>
                            <tp:taxon-name-part taxon-name-part-type="genus">Neopsocopsis</tp:taxon-name-part>
                            <tp:taxon-name-part taxon-name-part-type="species">profunda</tp:taxon-name-part>
                        <object-id xmlns:xlink="http://www.w3.org/1999/xlink" xlink:type="simple">http://species-id.net/wiki/Neopsocopsis_profunda</object-id>
								</tp:taxon-name><tp:taxon-authority>(Li, 1995)</tp:taxon-authority><xref ref-type="fig" rid="F1">Figures 1D</xref><xref ref-type="fig" rid="F5">, 5</xref><tp:nomenclature-citation-list><tp:nomenclature-citation><tp:taxon-name>Neoblaste profunda</tp:taxon-name><comment><xref ref-type="bibr" rid="B14">Li 1995</xref>: 186.</comment></tp:nomenclature-citation><tp:nomenclature-citation><tp:taxon-name>Neopsocopsis profunda</tp:taxon-name><comment> (Li). <xref ref-type="bibr" rid="B25">Yoshizawa 2010</xref>:35.</comment></tp:nomenclature-citation><tp:nomenclature-citation><tp:taxon-name>Neoblaste schizopetala</tp:taxon-name><comment><xref ref-type="bibr" rid="B15">Li 1997</xref>: 488, syn. n.</comment></tp:nomenclature-citation><tp:nomenclature-citation><tp:taxon-name>Neoblaste flavae</tp:taxon-name><comment><xref ref-type="bibr" rid="B14">Li 1995</xref>: 187, syn. n.</comment></tp:nomenclature-citation></tp:nomenclature-citation-list></tp:nomenclature><tp:treatment-sec sec-type="Material examined"><title>Material examined.</title><p><italic><tp:taxon-name>Neoblaste profunda</tp:taxon-name></italic> – Holotype ♂: China, Zhejiang Prov., Qingyuan Co., Baishanzu Natural Reserve, 3.x.1993 (H Wu). <italic><tp:taxon-name>Neoblaste schizopetala</tp:taxon-name></italic> – Holotype ♂: China, Chongqing M., Fengdu Co., Shiping Reg., 5.x.1994 (FS Li). <italic><tp:taxon-name>Neoblaste flavae</tp:taxon-name></italic> – Holotype ♀: China, Zhejiang Prov., Qingyuan Co., Baishanzu Natural Reserve, 27.x.1993 (H Wu). Other material examined. China: 1♀3♂, Zhejiang Prov., Qingyuan Co., Baishanzu Natural Reserve, 20.xi.1993 (H Wu); 1♀, same locality and collector, 3.x.1993; 2♀, same locality and collector, 27.x.1993; 1♂, Chongqing M., Fengdu Co., Guicheng Reg., 4.x.1994 (FS Li); 1♀, Chongqing M., Fengdu Co., Shiping Reg., 5.x.1994 (FS Li); 1♂, Hubei Prov., Xingshan Co., Longmenhe Reg., 12.ix.1994 (FS Li); 1♀, Henan Prov., Luanchuan Co., Longyuwan Reg., 7.viii.2008 (WH Li).</p></tp:treatment-sec><tp:treatment-sec sec-type="Redescription"><title>Redescription.</title><p>Male.Head yellowish, with brown markings; compound eyes grayish black, ocelli black with grayish black ocellar field; antennae and labrum brown, maxillary palpi brown with distal segments dark colored. Thorax brown with dark brown spots; legs pale brown. Fore wing (<xref ref-type="fig" rid="F1">Fig. 1D</xref>) hyaline with yellowish tinge, pterostigma and veins brown, except for Rs fork and M-Cu<sub>1a</sub> fusion hyaline. Venation: Rs and M connected by short crossvein or meeting at point; distal margin of discoidal cell straight; first and second sections of Cu<sub>1a</sub> almost equal length, diverging at angle about 120°. Hind wing hyaline; veins brown.</p><p>Abdomen. Male genitalia: 8<sup>th</sup> sternum strongly sclerotized and fused to hypandrium. Clunium (<xref ref-type="fig" rid="F5">Fig. 5A</xref>) with posterior margin convex medially and with slight invagination bilaterally. Epiproct (<xref ref-type="fig" rid="F5">Fig. 5AB</xref>) swollen, unsclerotized medially, with round projection at middle of anterior margin. Paraproct (<xref ref-type="fig" rid="F5">Fig. 5A</xref>) round and broadened distally. Hypandrium (<xref ref-type="fig" rid="F5">Fig. 5C</xref>) 5-lobed, lateral lobes carintae with anterior part long and curved anteromedially, outer surface covering denticles; posteromedian lobe forming dorsal-curved structure, with distal margin concave and with tiny projection medially, basally with small membranous regions; internal lobes rod-like and distally forked. Phallosome (<xref ref-type="fig" rid="F5">Fig. 5D</xref>) free posteriorly, distally broadened and paired with parameres.</p><p><!--PageBreak--><!--PageBreak-->Female genitalia: Subgenital plate (<xref ref-type="fig" rid="F5">Fig. 5E</xref>) with egg guide round with slightly narrowed margins distally, basally invaginated and sclerotized at basal 1/3; pigment arms forming flat V-shaped regions and expanded laterally. Gonapophyses (<xref ref-type="fig" rid="F5">Fig. 5F</xref>) with ventral valve distally tapering to slender tip; dorsal valve broad with pointed distal process; outer valve oval, with posterior lobe broad and well pointed. Internal plate (<xref ref-type="fig" rid="F5">Fig. 5G</xref>) with brown coloration around spermathecal opening and marginally, with rod-like dark brown sclerotization anteriorly.</p><fig id="F5" position="float" orientation="portrait"><label>Figure 5.</label><caption><p>Terminalia of <italic><tp:taxon-name>Neopsocopsis profunda</tp:taxon-name></italic>. <bold>A</bold> terminalia, lateral view <bold>B</bold> terminalia, dorsal view <bold>C</bold> hypandrium, posterior view <bold>D</bold> phallosome, lateral view <bold>E</bold> subgenital plate, ventral view <bold>F</bold> gonapophyses <bold>G</bold> internal plate, ventral view. Scales in mm. <bold>AB, CD, E–G</bold> to common scale.</p></caption><graphic xmlns:xlink="http://www.w3.org/1999/xlink" xlink:href="ZooKeys-203-027-g005.jpg" position="float" orientation="portrait" xlink:type="simple"/></fig></tp:treatment-sec><tp:treatment-sec sec-type="Measurements"><title>Measurements.</title><p>Male: Body length 3.0–3.2 mm; fore wing length 3.7–4.1 mm; hind wing length 2.9–3.1 mm. Female: Body length 3.1–3.5 mm; fore wing length 3.8–4.6 mm; hind wing length 2.8–3.4 mm.</p></tp:treatment-sec><tp:treatment-sec sec-type="Distribution"><title>Distribution.</title><p>China (Chongqing, Henan, Hubei, Zhejiang).</p></tp:treatment-sec><tp:treatment-sec sec-type="Discussion"><title>Discussion.</title><p><italic><tp:taxon-name>Neoblaste profunda</tp:taxon-name></italic> was described by <xref ref-type="bibr" rid="B14">Li (1995)</xref> based on specimens from Zhejiang, and <italic><tp:taxon-name>Neoblaste schizopetala</tp:taxon-name></italic> was described on the basis of one male and one female from Chongqing (Li, 1997). Li pointed out that both species were very similar to <italic><tp:taxon-name>Neopsocopsis quinquedentata</tp:taxon-name></italic> (Li &amp; Yang, 1988), and could be differentiated by characters of the male hypandrium and phallosome. <italic><tp:taxon-name>Neoblaste flavae</tp:taxon-name></italic> was described based on a single female specimen from Zhejiang, which was collected with a female of <italic><tp:taxon-name>Neopsocopsis profunda</tp:taxon-name></italic> and differed from the latter by larger body size and the form of the internal plate (<xref ref-type="bibr" rid="B16">Li 2002</xref>). After reexamining all the species, we found there are only minor differences between these three species, e.g. the color markings in fore wings and pigment patterns of the female subgenital plate. Therefore, we consider <italic><tp:taxon-name>Neoblaste schizopetala</tp:taxon-name></italic> and <italic><tp:taxon-name>Neoblaste flavae</tp:taxon-name></italic> to be two new synonyms of <italic><tp:taxon-name>Neopsocopsis profunda</tp:taxon-name></italic>. The species can be separated from the other species by the following features: hypandrial posteromedian lobe concave at distal margin with tiny projection medially, subgenital plate with egg guide sharply round distally and sclerotized at basal 1/3.</p></tp:treatment-sec><tp:treatment-sec><!--Section generated to contain objects referenced in tp:taxon-treatment.--><fig id="F1" position="float" orientation="portrait"><label>Figure 1.</label><caption><p>Male wings. <bold>A</bold> <italic><tp:taxon-name>Neopsocopsis convexa</tp:taxon-name></italic> sp. n. <bold>B</bold> <italic><tp:taxon-name>Neopsocopsis hirticornis</tp:taxon-name></italic> <bold>C</bold> <italic><tp:taxon-name>Neopsocopsis quinquedentata</tp:taxon-name></italic> <bold>D</bold> <italic><tp:taxon-name>Neopsocopsis profunda</tp:taxon-name></italic> <bold>E</bold> <italic><tp:taxon-name>Neopsocopsis flavida</tp:taxon-name></italic>. Scales in mm.</p></caption><graphic xmlns:xlink="http://www.w3.org/1999/xlink" xlink:href="ZooKeys-203-027-g001.jpg" position="float" orientation="portrait" xlink:type="simple"/></fig></tp:treatment-sec><ref-list><ref id="B14"><mixed-citation xmlns:xlink="http://www.w3.org/1999/xlink" xlink:type="simple"><person-group><name name-style="western"><surname>Li</surname><given-names>FS</given-names></name></person-group> (<year>1995</year>)<article-title> Psocoptera.</article-title> In: <person-group><name name-style="western"><surname>Wu</surname><given-names>H</given-names></name></person-group> (<role>Ed</role>). <issue-title>Insects of Baishanzu Mountain, Eastern China.</issue-title><source>Forestry Publishing House, Beijing</source>: <fpage>142</fpage>-<lpage>210</lpage>.</mixed-citation></ref><ref id="B25"><mixed-citation xmlns:xlink="http://www.w3.org/1999/xlink" xlink:type="simple"><person-group><name name-style="western"><surname>Yoshizawa</surname><given-names>K</given-names></name></person-group> (<year>2010</year>)<article-title> Systematic revision of the Japanese species of the subfamily Amphigerontiinae (Psocodea: ‘Psocoptera’: Psocidae).</article-title><source>Insecta Matsumurana, new series </source><volume>66</volume>: <fpage>11</fpage>-<lpage>36</lpage>.</mixed-citation></ref><ref id="B15"><mixed-citation xmlns:xlink="http://www.w3.org/1999/xlink" xlink:type="simple"><person-group><name name-style="western"><surname>Li</surname><given-names>FS</given-names></name></person-group> (<year>1997</year>)<article-title> Psocoptera: Psyllipsocidae, Amphientomidae, Pachytroctidae, Caeciliidae, Stenopsocidae, Amphipsocidae, Dasydemellidae, Lachesillidae, Ectopsocidae, Peripsocidae, Pseudocaeciliidae, Philotarsidae, Elipsocidae, Hemipsocidae, and Psocidae.</article-title> In: <person-group><name name-style="western"><surname>Yang</surname><given-names>XK</given-names></name></person-group> (<role>Ed</role>). <issue-title>Insects of the Three Gorge Reservoir area of Yangtze river.</issue-title><source>Part 1. Chongqing Publishing House, Chongqing</source>: <fpage>385</fpage>-<lpage>530</lpage>.</mixed-citation></ref><ref id="B16"><mixed-citation xmlns:xlink="http://www.w3.org/1999/xlink" xlink:type="simple"><person-group><name name-style="western"><surname>Li</surname><given-names>FS</given-names></name></person-group> (<year>2002</year>)<source> Psocoptera of China (2 vols).</source><publisher-name>Science Press</publisher-name>, <publisher-loc>Beijing</publisher-loc>, <lpage>1976</lpage> pp.</mixed-citation></ref></ref-list></tp:taxon-treatment>
