# Supplementary material for: A review of the genus Neopsocopsis (Psocodea, “Psocoptera”, Psocidae), with one new species from China
Source: Zookeys. 2012 Jun 20;(203):27–46. doi: 10.3897/zookeys.203.3138 (PMC3381698; doi:10.3897/zookeys.203.3138)
Supplement: XML Treatment for Neopsocopsis flavida [file zookeys.203.3138-treatment7.xml]

<!DOCTYPE tp:taxon-treatment
  PUBLIC "-//TaxonX//DTD Taxonomic Treatment Publishing DTD v0 20100105//EN" "tax-treatment-NSO.dtd">
<tp:taxon-treatment xmlns:tp="http://www.plazi.org/taxpub"><tp:treatment-meta><mixed-citation publication-type="journal"><person-group><name><surname>Liu</surname><given-names>Lu-Xi</given-names></name><name><surname>Yoshizawa</surname><given-names>Kazunori</given-names></name><name><surname>Li</surname><given-names>Fa-Sheng</given-names></name><name><surname>Liu</surname><given-names>Zhi-Qi</given-names></name></person-group><article-title>A review of the genus 
                    <italic>Neopsocopsis</italic> (Psocodea, “Psocoptera”, Psocidae), with one new species from China
                </article-title><source>Zookeys</source><day>20</day><month>6</month><year>2012</year><volume>2012</volume><issue>203</issue><fpage>27</fpage><lpage>46</lpage><pub-id pub-id-type="doi">10.3897/zookeys.203.3138</pub-id></mixed-citation></tp:treatment-meta><tp:nomenclature><tp:taxon-name>
                            <tp:taxon-name-part taxon-name-part-type="genus">Neopsocopsis</tp:taxon-name-part>
                            <tp:taxon-name-part taxon-name-part-type="species">flavida</tp:taxon-name-part>
                        <object-id xmlns:xlink="http://www.w3.org/1999/xlink" xlink:type="simple">http://species-id.net/wiki/Neopsocopsis_flavida</object-id>
								</tp:taxon-name><tp:taxon-authority>(Li, 1989)</tp:taxon-authority><xref ref-type="fig" rid="F1">Figures 1E</xref><xref ref-type="fig" rid="F6">, 6</xref><tp:nomenclature-citation-list><tp:nomenclature-citation><tp:taxon-name>Blastopsocidus flavidus</tp:taxon-name><comment><xref ref-type="bibr" rid="B12">Li 1989</xref>: 46.</comment></tp:nomenclature-citation><tp:nomenclature-citation><tp:taxon-name>Neopsocopsis flavida</tp:taxon-name><comment> (Li). <xref ref-type="bibr" rid="B25">Yoshizawa 2010</xref>: 35.</comment></tp:nomenclature-citation><tp:nomenclature-citation><tp:taxon-name>Blastopsocidus pini</tp:taxon-name><comment><xref ref-type="bibr" rid="B13">Li 1990</xref>: 5, syn. n.</comment></tp:nomenclature-citation><tp:nomenclature-citation><tp:taxon-name>Pentablaste lanceolata</tp:taxon-name><comment><xref ref-type="bibr" rid="B16">Li 2002</xref>: 1377, syn. n.</comment></tp:nomenclature-citation></tp:nomenclature-citation-list></tp:nomenclature><tp:treatment-sec sec-type="Material examined"><title>Material examined.</title><p><italic><tp:taxon-name>Blastopsocidus flavidus</tp:taxon-name></italic> – Holotype ♂: China, Guizhou Prov., Guiyang C., Huaxi D., 9.vi.1981 (FS Li).<italic><tp:taxon-name>Blastopsocidus pini</tp:taxon-name></italic> – Holotype ♂: China, Guizhou Prov., Guiyang C., Bagongli Reg., 21.viii.1988 (FS Li).<italic><tp:taxon-name>Pentablaste lanceolata</tp:taxon-name></italic> – Holotype ♂: Guizhou Prov., Guiyang C., Bagongli Reg., 21.viii.1988 (FS Li).Other material examined.China: 13♀22♂, Guizhou Prov., Guiyang C., Huaxi D., 9.vi.1981 (FS Li); 1♂, same locality and collector, 27.v.1981; 1♂, same locality and collector, 28.v.1981; 7♀3♂, Guizhou Prov., Guiyang C., Bagongli Reg., 21.viii.1988 (FS Li); 1♂, Guizho<!--PageBreak--><!--PageBreak-->u Prov., Leishan Co., Leigongshan Natural Reserve, 16.iv.2005 (Y Tang); 1♂, Fujian Prov., Nanping C., Wuyishan Reg., 4.vii.2009 (XS Yang); 4♀6♂, Hunan Prov., Hengyang C., Nanyue D., 20.vi.1963 (CK Yang); 1♂, Shanxi Prov., Wutai Co., Wutaishan Reg., 24.vii.1981 (FS Li); 1♂, Guangxi Prov., Longzhou Co., Nonggang Natural Reserve, 21.v.1982 (CK Yang); 1♀, Jiangxi Prov., Jiujiang C., Lushan Reg., 6.ix.1959 (CK Yang); 1♀1♂, Shaanxi Prov., Pingxiang C., Wugongshan Reg., 22.vii.1962 (CK Yang); 3♀3♂, Anhui Prov., Huangshan C., Huangshan Reg., 18.vii.1977 (FS Li).</p></tp:treatment-sec><tp:treatment-sec sec-type="Redescription"><title>Redescription.</title><p>Male. Head brownish, with dark brown markings; compound eyes grayish black, ocelli black with grayish black ocellar field; antennae and labrum brown, maxillary palpi brown with distal segments dark colored. Thorax brown with dark brown spots dorsally; legs pale brown, with tarsi dark brown. Fore wing (<xref ref-type="fig" rid="F1">Fig. 1E</xref>) hyaline with yellowish tinge, pterostigma and veins brown, except for Rs fork and M-Cu<sub>1a</sub> fusion hyaline. Venation: Rs and M fused for short distance; distal margin of discoidal cell straight; first section of Cu<sub>1a</sub> little longer than the second section, diverging at angle about 120°. Hind wing hyaline; veins brown.</p><p>Abdomen. Male genitalia: 8<sup>th</sup> sternum strongly sclerotized and fused to hypandrium. Clunium (<xref ref-type="fig" rid="F6">Fig. 6A</xref>) with posterior margin convex medially. Epiproct (<xref ref-type="fig" rid="F6">Fig. 6AB</xref>) swollen, unsclerotized medially, with round projection at middle of anterior margin. Paraproct broad. Hypandrium (<xref ref-type="fig" rid="F6">Fig. 6C</xref>) 5-lobed, lateral lobes carinate with outer surface covering denticles; posteromedian lobe forming dorsal-curved structure, with distal margin convex tapering to point; internal lobes tortuous forming right-angle and distally not forked. Phallosome (<xref ref-type="fig" rid="F6">Fig. 6D</xref>) free posteriorly, distally broadened and paired with parameres.</p><p>Female genitalia: Subgenital plate (<xref ref-type="fig" rid="F6">Fig. 6E</xref>) with egg guide round distally, basally invaginated and sclerotized at basal 1/3; pigment arms forming flat V-shaped regions and expanded laterally. Gonapophyses (<xref ref-type="fig" rid="F6">Fig. 6F</xref>) with ventral valve distally tapering to slender tip; dorsal valve long and narrow with pointed distal process; outer valve oval, with posterior lobe narrow and well pointed. Internal plate (<xref ref-type="fig" rid="F6">Fig. 6G</xref>) with brown coloration around spermathecal opening and marginally, with rod-like dark brown sclerotization anteriorly.</p><fig id="F6" position="float" orientation="portrait"><label>Figure 6.</label><caption><p>Terminalia of <italic><tp:taxon-name>Neopsocopsis flavida</tp:taxon-name></italic>. <bold>A</bold> terminalia, lateral view <bold>B</bold> terminalia, dorsal view <bold>C</bold> hypandrium, posterior view <bold>D</bold> phallosome, lateral view <bold>E</bold> subgenital plate, ventral view <bold>F</bold> gonapophyses <bold>G</bold> internal plate, ventral view. Scales in mm. <bold>AB, CD, E–G</bold> to common scale.</p></caption><graphic xmlns:xlink="http://www.w3.org/1999/xlink" xlink:href="ZooKeys-203-027-g006.jpg" position="float" orientation="portrait" xlink:type="simple"/></fig></tp:treatment-sec><tp:treatment-sec sec-type="Measurements"><title>Measurements.</title><p>Male: Body length 2.1–2.9 mm; fore wing length 2.6–3.6 mm; hind wing length 2.0–2.7 mm. Female: Body length 2.6–3.3 mm; fore wing length 3.1–3.8 mm; hind wing length 2.4–2.9 mm.</p></tp:treatment-sec><tp:treatment-sec sec-type="Distribution"><title>Distribution.</title><p>China (Anhui, Fujian, Guangxi, Guizhou, Hunan, Jiangxi, Shaanxi, Shanxi).</p></tp:treatment-sec><tp:treatment-sec sec-type="Discussion"><title>Discussion.</title><p>These three species were very similar according to <xref ref-type="bibr" rid="B13">Li (1990</xref>, <xref ref-type="bibr" rid="B16">2002</xref>). <italic><tp:taxon-name>Neopsocopsis flavida</tp:taxon-name></italic> was described based on the holotype specimen from Huaxi (Guiyang), with distribution range in central and southeast China. <italic><tp:taxon-name>Blastopsocidus pini</tp:taxon-name></italic> was described based on specimens from Bagongli (Guiyang), and could be differentiated from <italic><tp:taxon-name>Neopsocopsis flavida</tp:taxon-name></italic> by the fore wing veins M&lt;M<sub>1+2</sub> and by a smaller outer valve of the gonapophyses (Li, 1990). In 2002, Li described <italic><tp:taxon-name>Pentablaste lanceolata</tp:taxon-name></italic> based on 3 males which were formerly named under <italic><tp:taxon-name>Blastopsocidus pini</tp:taxon-name></italic>, with different character states of the postclypeus, paraproct and parameres. By our reexamination <!--PageBreak-->of all these species, there are only minor differences among <italic><tp:taxon-name>Neopsocopsis flavida</tp:taxon-name></italic>, <italic><tp:taxon-name>Blastopsocidus pini</tp:taxon-name></italic> and <italic><tp:taxon-name>Pentablaste lanceolata</tp:taxon-name></italic>, and it is hardly possible to distinguish them from each other by the genitalic characters. Therefore, we consider <italic><tp:taxon-name>Blastopsocidus pini</tp:taxon-name></italic> and <italic><tp:taxon-name>Pentablaste lanceolata</tp:taxon-name></italic> to be new junior synonyms of <italic><tp:taxon-name>Neopsocopsis flavida</tp:taxon-name></italic>. The species is distinguished from the other species by the posteromedian lobe of the male hypandrium convex tapering to a point, by the pigmented pattern of the female subgenital plate and by the narrow dorsal valve of the gonapophyses.</p></tp:treatment-sec><tp:treatment-sec><!--Section generated to contain objects referenced in tp:taxon-treatment.--><fig id="F1" position="float" orientation="portrait"><label>Figure 1.</label><caption><p>Male wings. <bold>A</bold> <italic><tp:taxon-name>Neopsocopsis convexa</tp:taxon-name></italic> sp. n. <bold>B</bold> <italic><tp:taxon-name>Neopsocopsis hirticornis</tp:taxon-name></italic> <bold>C</bold> <italic><tp:taxon-name>Neopsocopsis quinquedentata</tp:taxon-name></italic> <bold>D</bold> <italic><tp:taxon-name>Neopsocopsis profunda</tp:taxon-name></italic> <bold>E</bold> <italic><tp:taxon-name>Neopsocopsis flavida</tp:taxon-name></italic>. Scales in mm.</p></caption><graphic xmlns:xlink="http://www.w3.org/1999/xlink" xlink:href="ZooKeys-203-027-g001.jpg" position="float" orientation="portrait" xlink:type="simple"/></fig></tp:treatment-sec><ref-list><ref id="B12"><mixed-citation xmlns:xlink="http://www.w3.org/1999/xlink" xlink:type="simple"><person-group><name name-style="western"><surname>Li</surname><given-names>FS</given-names></name></person-group> (<year>1989</year>)<article-title> Eighteen new species of psocids from Shaanxi, China (Psocoptera: Stenopsocidae, Psocidae).</article-title><source>Entomotaxonomia </source><volume>11</volume>(<issue>1–2</issue>): <fpage>31</fpage>-<lpage>60</lpage>.</mixed-citation></ref><ref id="B25"><mixed-citation xmlns:xlink="http://www.w3.org/1999/xlink" xlink:type="simple"><person-group><name name-style="western"><surname>Yoshizawa</surname><given-names>K</given-names></name></person-group> (<year>2010</year>)<article-title> Systematic revision of the Japanese species of the subfamily Amphigerontiinae (Psocodea: ‘Psocoptera’: Psocidae).</article-title><source>Insecta Matsumurana, new series </source><volume>66</volume>: <fpage>11</fpage>-<lpage>36</lpage>.</mixed-citation></ref><ref id="B13"><mixed-citation xmlns:xlink="http://www.w3.org/1999/xlink" xlink:type="simple"><person-group><name name-style="western"><surname>Li</surname><given-names>FS</given-names></name></person-group> (<year>1990</year>)<article-title> Eleven new species of psocids from Guizhou, China (Psocoptera, Psocomorpha, Psocidae).</article-title><source>Guizhou Science </source><volume>8</volume> (<issue>3</issue>): <fpage>4</fpage>-<lpage>11</lpage>.</mixed-citation></ref><ref id="B16"><mixed-citation xmlns:xlink="http://www.w3.org/1999/xlink" xlink:type="simple"><person-group><name name-style="western"><surname>Li</surname><given-names>FS</given-names></name></person-group> (<year>2002</year>)<source> Psocoptera of China (2 vols).</source><publisher-name>Science Press</publisher-name>, <publisher-loc>Beijing</publisher-loc>, <lpage>1976</lpage> pp.</mixed-citation></ref></ref-list></tp:taxon-treatment>
